# Supplementary material for: Association between tobacco smoke exposure and depression: the NHANES 2005–2018 and Mendelian randomization study
Source: Arch Public Health. 2024 Jul 3;82:100. doi: 10.1186/s13690-024-01322-4 (PMC11221044; doi:10.1186/s13690-024-01322-4)
Supplement: Supplementary file 2 — Supplementary Material 2 [file 13690_2024_1322_MOESM2_ESM.xlsx]

## Sheet: S1
Table S1. GWAS information on smoking situation, and depression
Exposure/Outcome	year	population	Consortium	simple size	Number of SNPs	PMID	GWAS ID
Never smokers	2018	European	NA	359706	13586591	NA	ukb-d-20116_0
Previous smokers	2017	European	Neale Lab	336024	10894596	NA	ukb-a-224
Current smokers	2017	European	Neale Lab	336024	10894596	NA	ukb-a-225
Cotinine levels	2020	European	NA	5185	8638902	32157176	ebi-a-GCST009965
Depression	2019	European	PGC	500199	NA	NA	ieu-b-102

## Sheet: S2
Table S2. Baseline characteristics of participants by Depression, NHANES 2005-2018（smoking situation）
Characteristics	Total(N=11372)	Non-depression(N=10451)	Depression(N=10451)	P-value
Age(year),Median(95%CI)	45.89 ± 17.09	46.0581±17.2644	44.0478±14.8667	<0.001
Gender, n (%)				<0.001
Male	6109 (53.7197%)	5739 (54.9134%)	370 (40.1737%)
Female	5263 (46.2803%)	4712 (45.0866%)	551 (59.8263%)
Race/ethnicity, n (%)				<0.001
Mexican American	1730 (15.2128%)	1597 (15.2808%)	133 (14.4408%)
Other Hispanic	932 (8.1956%)	822 (7.8653%)	110 (11.9435%)
Non-Hispanic White	5740 (50.4749%)	5335 (51.0477%)	405 (43.9739%)
Non-Hispanic Black	2269 (19.9525%)	2044 (19.5579%)	225 (24.4300%)
Other race	701 (6.1643%)	653 (6.2482%)	48 (5.2117%)
Education, n (%)				<0.001
Below high school	2415 (21.2364%)	2113 (20.2182%)	302 (32.7904%)
High school	2556 (22.4763%)	2325 (22.2467%)	231 (25.0814%)
Above high school	6401 (56.2874%)	6013 (57.5352%)	388 (42.1281%)
Marital, n (%)				<0.001
Married/Partner	6932 (60.9567%)	6527 (62.4534%)	405 (43.9739%)
Widowed	569 (5.0035%)	511 (4.8895%)	58 (6.2975%)
Divorced/Separated	1605 (14.1136%)	1369 (13.0992%)	236 (25.6243%)
Never married	2266 (19.9261%)	2044 (19.5579%)	222 (24.1042%)
Family monthly poverty level index(PIR), n (%)				<0.001
＜1.3	3050 (26.8203%)	2571 (24.6005%)	479 (52.0087%)
1.3-3.5	4121 (36.2381%)	3828 (36.6281%)	293 (31.8132%)
>3.5	4201 (36.9416%)	4052 (38.7714%)	149 (16.1781%)
BMXBMI (kg/m^2), n (%)				<0.001
<25	2753 (24.2086%)	2554 (24.4379%)	199 (21.6069%)
25-30	4735 (41.6374%)	4416 (42.2543%)	319 (34.6363%)
＞30	3884 (34.1541%)	3481 (33.3078%)	403 (43.7568%)
Drinking status, n (%)				<0.001
No drink	3893 (34.2332%)	3636 (34.7909%)	257 (27.9045%)
Moderate alcohol consumption	6040 (53.1129%)	5537 (52.9806%)	503 (54.6145%)
Excessive alcohol consumption	1439 (12.6539%)	1278 (12.2285%)	161 (17.4810%)
Diabetes,n(%)				<0.001
YES	940 (8.2659%)	826 (7.9035%)	114 (12.3779%)
NO	10432 (91.7341%)	9625 (92.0965%)	807 (87.6221%)
Hypertension, n (%)				<0.001
YES	3374 (29.6694%)	3014 (28.8393%)	360 (39.0879%)
NO	7998 (70.3306%)	7437 (71.1607%)	561 (60.9121%)
Asthma, n (%)				<0.001
YES	1609 (14.1488%)	1403 (13.4246%)	206 (22.3670%)
NO	9763 (85.8512%)	9048 (86.5754%)	715 (77.6330%)
Heart failure, n (%)				<0.001
YES	215 (1.8906%)	178 (1.7032%)	37 (4.0174%)
NO	11157 (98.1094%)	10273 (98.2968%)	884 (95.9826%)
Coronary heart disease, n (%)				0.935
YES	353 (3.1041%)	324 (3.1002%)	29 (3.1488%)
NO	11019 (96.8959%)	10127 (96.8998%)	892 (96.8512%)
Emphysema, n (%)				<0.001
YES	193 (1.6972%)	143 (1.3683%)	50 (5.4289%)
NO	11179 (98.3028%)	10308 (98.6317%)	871 (94.5711%)
Chronic bronchitis, n (%)				<0.001
YES	588 (5.1706%)	467 (4.4685%)	121 (13.1379%)
NO	10784 (94.8294%)	9984 (95.5315%)	800 (86.8621%)
Cancer, n (%)				0.013
YES	940 (8.2659%)	844 (8.0758%)	96 (10.4235%)
NO	10432 (91.7341%)	9607 (91.9242%)	825 (89.5765%)
Smoking status				<0.001
Never smokers	5640 (49.5955%)	5316 (50.8659%)	324 (35.1792%)
Previous smokers	2848 (25.0440%)	2665 (25.5000%)	183 (19.8697%)
Current smokers	2884 (25.3605%)	2470 (23.6341%)	414 (44.9511%)

## Sheet: S3
Table S3. Baseline characteristics of participants by Depression, NHANES 2005-2018（Smoking volume）
Characteristics	Total (N=4868)	Non-depression (N=4147)	Depression (N=721)	P-value
Age(year),Median(95%CI)	42.6565±14.7174	42.7328±14.9109	42.2178 ±13.5523	0.386
Gender, n (%)				<0.001
Male	2871 (58.9770%)	2572 (62.0207%)	299 (41.4702%)
Female	1997 (41.0230%)	1575 (37.9793%)	422 (58.5298%)
Race/ethnicity, n (%)				0.02
Mexican American	541 (11.1134%)	476 (11.4782%)	65 (9.0153%)
Other Hispanic	336 (6.9022%)	270 (6.5107%)	66 (9.1540%)
Non-Hispanic White	2368 (48.6442%)	2003 (48.3000%)	365 (50.6241%)
Non-Hispanic Black	1247 (25.6163%)	1077 (25.9706%)	170 (23.5784%)
Other race	376 (7.7239%)	321 (7.7405%)	55 (7.6283%)
Education, n (%)				<0.001
Below high school	1366 (28.0608%)	1115 (26.8869%)	251 (34.8128%)
High school	1476 (30.3205%)	1271 (30.6487%)	205 (28.4327%)
Above high school	2026 (41.6187%)	1761 (42.4644%)	265 (36.7545%)
Marital, n (%)				<0.001
Married/Partner	2481 (50.9655%)	2193 (52.8816%)	288 (39.9445%)
Widowed	206 (4.2317%)	169 (4.0752%)	37 (5.1318%)
Divorced/Separated	971 (19.9466%)	763 (18.3988%)	208 (28.8488%)
Never married	1210 (24.8562%)	1022 (24.6443%)	188 (26.0749%)
Family monthly poverty level index(PIR), n (%)				<0.001
＜1.3	2142 (44.0016%)	1715 (41.3552%)	427 (59.2233%)
1.3-3.5	1807 (37.1200%)	1575 (37.9793%)	232 (32.1775%)
>3.5	919 (18.8784%)	857 (20.6655%)	62 (8.5992%)
BMXBMI (kg/m^2), n (%)				<0.001
<25	1489 (30.5875%)	1289 (31.0827%)	200 (27.7393%)
25-30	1812 (37.2227%)	1579 (38.0757%)	233 (32.3162%)
＞30	1567 (32.1898%)	1279 (30.8416%)	288 (39.9445%)
Drinking status, n (%)				0.85
No drink	860 (17.6664%)	738 (17.7960%)	122 (16.9209%)
Moderate alcohol consumption	2955 (60.7025%)	2513 (60.5980%)	442 (61.3037%)
Excessive alcohol consumption	1053 (21.6311%)	896 (21.6060%)	157 (21.7753%)
Diabetes,n(%)				0.002
YES	377 (7.7445%)	301 (7.2583%)	76 (10.5409%)
NO	4491 (92.2555%)	3846 (92.7417%)	645 (89.4591%)
Hypertension, n (%)				<0.001
YES	1429 (29.3550%)	1138 (27.4415%)	291 (40.3606%)
NO	3439 (70.6450%)	3009 (72.5585%)	430 (59.6394%)
Asthma, n (%)				<0.001
YES	849 (17.4404%)	649 (15.6499%)	200 (27.7393%)
NO	4019 (82.5596%)	3498 (84.3501%)	521 (72.2607%)
Heart failure, n (%)				<0.001
YES	99 (2.0337%)	65 (1.5674%)	34 (4.7157%)
NO	4769 (97.9663%)	4082 (98.4326%)	687 (95.2843%)
Coronary heart disease, n (%)				0.003
YES	114 (2.3418%)	86 (2.0738%)	28 (3.8835%)
NO	4754 (97.6582%)	4061 (97.9262%)	693 (96.1165%)
Emphysema, n (%)				<0.001
YES	160 (3.2868%)	99 (2.3873%)	61 (8.4605%)
NO	4708 (96.7132%)	4048 (97.6127%)	660 (91.5395%)
Chronic bronchitis, n (%)				<0.001
YES	435 (8.9359%)	297 (7.1618%)	138 (19.1401%)
NO	4433 (91.0641%)	3850 (92.8382%)	583 (80.8599%)
Cancer, n (%)				<0.001
YES	312 (6.4092%)	236 (5.6909%)	76 (10.5409%)
NO	4556 (93.5908%)	3911 (94.3091%)	645 (89.4591%)
Smoking volume				<0.001
Q1	975 (20.0288%)	862 (20.7861%)	113 (15.6727%)
Q2	1121 (23.0279%)	983 (23.7039%)	138 (19.1401%)
Q3	1444 (29.6631%)	1227 (29.5877%)	217 (30.0971%)
Q4	1328 (27.2802%)	1075 (25.9224%)	253 (35.0902%)

## Sheet: S4
Table S4. Baseline characteristics of participants by Depression, NHANES 2005-2018（Smoking Smoking cessation duration）
Characteristics	Total (N=4868)	Non-depression (N=4147)	Depression (N=721)	P-value
Age(year),Median(95%CI)	48.4698±16.8941	48.7989±17.0671	45.7909±15.1584	<0.001
Gender, n (%)				<0.001
Male	5922 (59.9453%)	5453 (61.9800%)	469 (43.3858%)
Female	3957 (40.0547%)	3345 (38.0200%)	612 (56.6142%)
Race/ethnicity, n (%)				0.003
Mexican American	1248 (12.6329%)	1127 (12.8097%)	121 (11.1933%)
Other Hispanic	772 (7.8146%)	661 (7.5131%)	111 (10.2683%)
Non-Hispanic White	5142 (52.0498%)	4614 (52.4437%)	528 (48.8437%)
Non-Hispanic Black	1944 (19.6781%)	1713 (19.4703%)	231 (21.3691%)
Other race	773 (7.8247%)	683 (7.7631%)	90 (8.3256%)
Education, n (%)				<0.001
Below high school	2270 (22.9780%)	1930 (21.9368%)	340 (31.4524%)
High school	2590 (26.2172%)	2300 (26.1423%)	290 (26.8270%)
Above high school	5019 (50.8047%)	4568 (51.9209%)	451 (41.7206%)
Marital, n (%)				<0.001
Married/Partner	5847 (59.1862%)	5374 (61.0821%)	473 (43.7558%)
Widowed	547 (5.5370%)	485 (5.5126%)	62 (5.7354%)
Divorced/Separated	1721 (17.4208%)	1411 (16.0377%)	310 (28.6772%)
Never married	1764 (17.8561%)	1528 (17.3676%)	236 (21.8316%)
Family monthly poverty level index(PIR), n (%)				<0.001
＜1.3	3229 (32.6855%)	2641 (30.0182%)	588 (54.3941%)
1.3-3.5	3706 (37.5139%)	3349 (38.0655%)	357 (33.0250%)
>3.5	2944 (29.8006%)	2808 (31.9163%)	136 (12.5809%)
BMXBMI (kg/m^2), n (%)				<0.001
<25	2381 (24.1016%)	2129 (24.1987%)	252 (23.3117%)
25-30	3963 (40.1154%)	3617 (41.1116%)	346 (32.0074%)
＞30	3535 (35.7830%)	3052 (34.6897%)	483 (44.6809%)
Drinking status, n (%)				<0.001
No drink	2685 (27.1789%)	2432 (27.6426%)	253 (23.4043%)
Moderate alcohol consumption	5696 (57.6577%)	5065 (57.5699%)	631 (58.3719%)
Excessive alcohol consumption	1498 (15.1635%)	1301 (14.7875%)	197 (18.2239%)
Diabetes,n(%)				<0.001
YES	1074 (10.8715%)	917 (10.4228%)	157 (14.5236%)
NO	8805 (89.1285%)	7881 (89.5772%)	924 (85.4764%)
Hypertension, n (%)				<0.001
YES	3487 (35.2971%)	3011 (34.2237%)	476 (44.0333%)
NO	6392 (64.7029%)	5787 (65.7763%)	605 (55.9667%)
Asthma, n (%)				<0.001
YES	1555 (15.7405%)	1265 (14.3783%)	290 (26.8270%)
NO	8324 (84.2595%)	7533 (85.6217%)	791 (73.1730%)
Heart failure, n (%)				<0.001
YES	286 (2.8950%)	214 (2.4324%)	72 (6.6605%)
NO	9593 (97.1050%)	8584 (97.5676%)	1009 (93.3395%)
Coronary heart disease, n (%)				0.092
YES	424 (4.2919%)	367 (4.1714%)	57 (5.2729%)
NO	9455 (95.7081%)	8431 (95.8286%)	1024 (94.7271%)
Emphysema, n (%)				<0.001
YES	300 (3.0367%)	222 (2.5233%)	78 (7.2155%)
NO	9579 (96.9633%)	8576 (97.4767%)	1003 (92.7845%)
Chronic bronchitis, n (%)				<0.001
YES	745 (7.5412%)	557 (6.3310%)	188 (17.3913%)
NO	9134 (92.4588%)	8241 (93.6690%)	893 (82.6087%)
Cancer, n (%)				0.038
YES	1010 (10.2237%)	880 (10.0023%)	130 (12.0259%)
NO	8869 (89.7763%)	7918 (89.9977%)	951 (87.9741%)
Smoking Smoking cessation duration				<0.001
Q1	5871 (59.4291%)	5046 (57.3539%)	825 (76.3182%)
Q2	1698 (17.1880%)	1564 (17.7768%)	134 (12.3959%)
Q3	1129 (11.4283%)	1062 (12.0709%)	67 (6.1980%)
Q4	1181 (11.9547%)	1126 (12.7984%)	55 (5.0879%)

## Sheet: S5
Table S5. Baseline characteristics of participants by Depression, NHANES 2005–2018（Serum cotinine levels）
Characteristics	Total(N=4868)	Non-depression(N=9987)	Depression(N=864)	P-value
Age(year),Median(95%CI)	45.9962±17.0830	46.1625 ± 17.2506	44.0764 ± 14.8873	<0.001
Gender, n (%)				<0.001
Male	5836 (53.8277%)	5493 (55.0511%)	343 (39.6991%)
Female	5006 (46.1723%)	4485 (44.9489%)	521 (60.3009%)
Race/ethnicity, n (%)				<0.001
Mexican American	1679 (15.4861%)	1551 (15.5442%)	128 (14.8148%)
Other Hispanic	893 (8.2365%)	791 (7.9274%)	102 (11.8056%)
Non-Hispanic White	5529 (50.9961%)	5147 (51.5835%)	382 (44.2130%)
Non-Hispanic Black	2082 (19.2031%)	1875 (18.7913%)	207 (23.9583%)
Other race	659 (6.0782%)	614 (6.1535%)	45 (5.2083%)
Education, n (%)				<0.001
Below high school	2298 (21.1954%)	2020 (20.2445%)	278 (32.1759%)
High school	2430 (22.4128%)	2214 (22.1888%)	216 (25.0000%)
Above high school	6114 (56.3918%)	5744 (57.5666%)	370 (42.8241%)
Marital, n (%)				<0.001
Married/Partner	6658 (61.4093%)	6274 (62.8783%)	384 (44.4444%)
Widowed	540 (4.9806%)	486 (4.8707%)	54 (6.2500%)
Divorced/Separated	1522 (14.0380%)	1299 (13.0186%)	223 (25.8102%)
Never married	2122 (19.5720%)	1919 (19.2323%)	203 (23.4954%)
Family monthly poverty level index(PIR), n (%)				<0.001
＜1.3	2887 (26.6279%)	2446 (24.5139%)	441 (51.0417%)
1.3-3.5	3932 (36.2664%)	3653 (36.6105%)	279 (32.2917%)
>3.5	4023 (37.1057%)	3879 (38.8755%)	144 (16.6667%)
BMXBMI (kg/m^2), n (%)				<0.001
<25	2605 (24.0247%)	2418 (24.2333%)	187 (21.6435%)
25-30	4529 (41.7689%)	4231 (42.4033%)	297 (34.3750%)
＞30	3709 (34.2064%)	3329 (33.3634%)	380 (43.9815%)
Drinking status, n (%)				<0.001
No drink	3714 (34.2557%)	3468 (34.7565%)	246 (28.4722%)
Moderate alcohol consumption	5769 (53.2097%)	5301 (53.1269%)	468 (54.1667%)
Excessive alcohol consumption	1359 (12.5346%)	1209 (12.1167%)	150 (17.3611%)
Diabetes,n(%)				<0.001
YES	889 (8.1988%)	786 (7.8773%)	103 (11.9213%)
NO	9954 (91.8012%)	9192 (92.1227%)	761 (88.0787%)
Hypertension, n (%)				<0.001
YES	3208 (29.5886%)	2876 (28.8234%)	332 (38.4259%)
NO	7634 (70.4114%)	7102 (71.1766%)	532 (61.5741%)
Asthma, n (%)				<0.001
YES	1521 (14.0275%)	1328 (13.3093%)	193 (22.3380%)
NO	9322 (85.9725%)	8650 (86.6907%)	671 (77.6620%)
Heart failure, n (%)				<0.001
YES	207 (1.9092%)	175 (1.7539%)	32 (3.7037%)
NO	10635 (98.0908%)	9803 (98.2461%)	832 (96.2963%)
Coronary heart disease, n (%)				0.849
YES	338 (3.1175%)	312 (3.1269%)	26 (3.0093%)
NO	10504 (96.8825%)	9666 (96.8731%)	838 (96.9907%)
Emphysema, n (%)				<0.001
YES	176 (1.6233%)	130 (1.3029%)	46 (5.3241%)
NO	10666 (98.3767%)	9848 (98.6971%)	818 (94.6759%)
Chronic bronchitis, n (%)				<0.001
YES	554 (5.1098%)	444 (4.4498%)	110 (12.7315%)
NO	10288 (94.8902%)	9534 (95.5502%)	754 (87.2685%)
Cancer, n (%)				0.014
YES	891 (8.2180%)	801 (8.0277%)	90 (10.4167%)
NO	9951 (91.7820%)	9177 (91.9723%)	774 (89.5833%)
Serum cotinine levels				<0.001
T1	4588 (42.3130%)	4383 (43.9266%)	205 (23.7269%)
T2	2846 (26.2473%)	2620 (26.2578%)	226 (26.1574%)
T3	3409 (31.4396%)	2975 (29.8156%)	433 (50.1157%)

## Sheet: S6
Table S6.MR GWAS information Summary
Never smokers GWAS data information
	SNP	effect_allele.exposure	other_allele.exposure	eaf.exposure	samplesize.exposure	beta.exposure	se.exposure	pval.exposure	F-value
1	rs6690680	C	T	0.157765	359706	0.00884091	0.00159669	3.08e-08	30.6586
2	rs299688	T	G	0.715841	359706	-0.00727214	0.00131154	2.95e-08	30.7441
3	rs7528604	A	G	0.433285	359706	0.00686585	0.00117661	5.37e-09	34.0505
4	rs6676022	T	C	0.121622	359706	0.0115926	0.00177885	7.19e-11	42.4701
5	rs10914684	A	G	0.323978	359706	0.00773564	0.00124102	4.57e-10	38.8539
6	rs55921136	C	T	0.203088	359706	0.00859503	0.00144804	2.93e-09	35.2317
7	rs11429972	ATT	A	0.664198	359706	0.00831478	0.00123915	1.95e-11	45.025
8	rs12725407	C	G	0.191041	359706	0.00813858	0.00147867	3.72e-08	30.2939
9	rs2797116	C	T	0.267201	359706	0.00791361	0.00131276	1.66e-09	36.3395
10	rs7567570	C	T	0.826905	359706	-0.00913239	0.00153323	2.58e-09	35.4776
11	rs10173733	C	G	0.403024	359706	-0.00651484	0.00118349	3.7e-08	30.3025
12	rs11693702	A	T	0.466348	359706	-0.00802543	0.00116619	5.92e-12	47.3585
13	rs1029986	T	C	0.584921	359706	-0.00702078	0.00119529	4.27e-09	34.5004
14	rs12479064	T	C	0.208302	359706	-0.00803624	0.00146761	4.36e-08	29.9836
15	rs528301	A	G	0.552033	359706	-0.00860082	0.00116774	1.77e-13	54.2485
16	rs1492546	G	C	0.550389	359706	-0.00688013	0.00116995	4.09e-09	34.5827
17	rs264974	A	T	0.486284	359706	0.00931111	0.00116275	1.17e-15	64.1254
18	rs10193706	C	A	0.52527	359706	-0.0117667	0.00116951	8.25e-24	101.228
19	rs6433897	C	T	0.736673	359706	-0.00723535	0.00132022	4.25e-08	30.0349
20	rs13100688	C	T	0.372962	359706	0.00726633	0.00120571	1.68e-09	36.3199
21	rs5850689	TG	T	0.633538	359706	0.0119733	0.00121447	6.32e-23	97.1973
22	rs326341	A	G	0.476014	359706	0.00658089	0.00116763	1.74e-08	31.7657
23	rs12487411	A	G	0.472062	359706	0.00750479	0.00116511	1.19e-10	41.49
24	rs9835772	T	A	0.242802	359706	-0.00780241	0.00135409	8.31e-09	33.2019
25	rs1499982	T	C	0.851277	359706	-0.0114648	0.00164302	3e-12	48.6908
26	rs17003752	G	A	0.138688	359706	0.0098606	0.00169968	6.58e-09	33.6568
27	rs748828	T	C	0.283101	359706	0.00862128	0.00128896	2.26e-11	44.7368
28	rs6828849	T	A	0.417408	359706	0.00671224	0.00117985	1.28e-08	32.3654
29	rs72678864	A	G	0.173833	359706	0.00975375	0.00153266	1.97e-10	40.4997
30	rs42417	T	C	0.690191	359706	-0.00703306	0.00126258	2.54e-08	31.0292
31	rs1549213	C	G	0.641453	359706	0.00852701	0.00121151	1.95e-12	49.5381
32	rs7451586	G	C	0.404804	359706	-0.00667322	0.00119503	2.35e-08	31.1827
33	rs9375371	A	G	0.268873	359706	-0.00739626	0.00131224	1.74e-08	31.7686
34	rs71550128	CT	C	0.552121	359706	-0.00739503	0.00120504	8.43e-10	37.6597
35	rs9487626	T	C	0.817783	359706	0.0131029	0.00150447	3.07e-18	75.8521
36	rs9381917	A	G	0.102086	359706	0.0112569	0.00191907	4.47e-09	34.4077
37	rs10274594	G	T	0.49589	359706	0.00783264	0.00116705	1.93e-11	45.044
38	rs2240294	A	T	0.443692	359706	0.00695656	0.00116766	2.56e-09	35.4941
39	rs883403	C	T	0.154118	359706	0.00942401	0.00160739	4.55e-09	34.3739
40	rs72505558	G	A	0.39864	359706	0.00674371	0.00118834	1.39e-08	32.2045
41	rs17151637	T	C	0.281244	359706	0.00751119	0.00129198	6.12e-09	33.7992
42	rs1899896	T	C	0.297575	359706	-0.00799277	0.00127424	3.56e-10	39.3452
43	rs1565735	A	T	0.201566	359706	0.0115901	0.00145783	1.87e-15	63.2063
44	rs10956808	G	T	0.422245	359706	0.00762466	0.00117999	1.04e-10	41.7527
45	rs117435980	C	G	0.163387	359706	-0.00920368	0.00157416	5.02e-09	34.1842
46	rs2416770	T	C	0.53106	359706	-0.00648883	0.0011672	2.71e-08	30.906
47	rs10813628	C	T	0.515133	359706	-0.00687611	0.00116854	4e-09	34.6257
48	rs1561195	A	C	0.522672	359706	-0.00789474	0.00118783	3.01e-11	44.174
49	rs11103667	T	C	0.19203	359706	-0.00860468	0.00148601	7.03e-09	33.5294
50	rs7870475	C	T	0.474294	359706	-0.00718996	0.00116303	6.33e-10	38.2183
51	rs10905461	C	T	0.744192	359706	0.00727309	0.00133206	4.76e-08	29.8119
52	rs9423279	G	C	0.656668	359706	0.0076695	0.00124635	7.58e-10	37.8664
53	rs2675609	C	T	0.627493	359706	0.00815862	0.00120651	1.36e-11	45.7269
54	rs2867749	A	C	0.318854	359706	0.00694461	0.0012472	2.58e-08	31.0044
55	rs4910656	C	T	0.341569	359706	0.00684378	0.00122755	2.47e-08	31.0823
56	rs568599	C	G	0.542795	359706	-0.00670268	0.00116481	8.71e-09	33.1121
57	rs7948789	G	A	0.386092	359706	-0.0161713	0.00119667	1.33e-41	182.617
58	rs10897561	C	T	0.356457	359706	-0.00669175	0.0012233	4.5e-08	29.9236
59	rs35891966	A	G	0.0721131	359706	0.0147752	0.00224378	4.56e-11	43.3617
60	rs523528	T	C	0.585719	359706	0.00807083	0.00119225	1.3e-11	45.8249
61	rs10774625	G	A	0.504146	359706	0.00748682	0.00116086	1.12e-10	41.5944
62	rs11611651	A	G	0.0877105	359706	-0.0119868	0.00205187	5.17e-09	34.1277
63	rs772921	T	C	0.343109	359706	0.00727251	0.00122298	2.74e-09	35.3614
64	rs379525	T	C	0.48132	359706	-0.00649056	0.00119032	4.96e-08	29.7329
65	rs60745548	TC	T	0.726626	359706	0.00719455	0.00131557	4.53e-08	29.9074
66	rs7333559	A	G	0.790323	359706	0.00805229	0.00143597	2.05e-08	31.4447
67	rs16951001	T	G	0.418602	359706	-0.00660348	0.00117938	2.16e-08	31.35
68	rs11631530	T	C	0.118063	359706	-0.00998634	0.0017975	2.77e-08	30.8656
69	rs763053	C	T	0.224572	359706	0.00806179	0.00139707	7.91e-09	33.2987
70	rs77878475	A	T	0.0858303	359706	0.012595	0.00215009	4.69e-09	34.3149
71	rs11646575	A	G	0.438738	359706	-0.00824462	0.00117201	2e-12	49.4856
72	rs4566215	C	A	0.532626	359706	0.00662191	0.00117234	1.62e-08	31.905
73	rs12450028	T	C	0.34473	359706	-0.00706256	0.00122117	7.32e-09	33.4481
74	rs12608052	T	C	0.51967	359706	0.00675418	0.00116369	6.48e-09	33.6876
75	rs76608582	A	C	0.0477092	359706	0.0182891	0.00286008	1.61e-10	40.8911
76	rs6141314	A	G	0.242466	359706	-0.00806157	0.00136376	3.4e-09	34.9433
Current smokers GWAS data information
	SNP	effect_allele.exposure	other_allele.exposure	eaf.exposure	samplesize.exposure	beta.exposure	se.exposure	pval.exposure	F-value
1	rs11210887	A	G	0.700334	336024	-0.00531356	0.000800413	3.17322e-11	44.07
2	rs3773814	C	A	0.153285	336024	0.005896	0.00102035	7.54831e-09	33.39
3	rs11096777	C	T	0.182487	336024	0.00543313	0.000951044	1.11217e-08	32.6362
4	rs10019569	C	T	0.385152	336024	-0.00413447	0.000755779	4.49169e-08	29.9261
5	rs7726560	T	G	0.438569	336024	0.00424503	0.000739984	9.66496e-09	32.9092
6	rs1549214	C	T	0.640579	336024	-0.00526897	0.000764953	5.67022e-12	47.4441
7	rs62474713	A	G	0.498591	336024	-0.00472855	0.000735268	1.26894e-10	41.3585
8	rs483916	C	A	0.517398	336024	-0.00413992	0.000735707	1.83371e-08	31.6646
9	rs73227362	C	A	0.195714	336024	-0.00591439	0.000924371	1.57333e-10	40.9381
10	rs113382419	A	C	0.11211	336024	0.0105977	0.00116543	9.65384e-20	82.6896
11	rs12764049	G	A	0.223955	336024	0.00501328	0.000880144	1.22769e-08	32.4442
12	rs10891481	G	A	0.382581	336024	0.00455662	0.000757104	1.76234e-09	36.2222
13	rs1435741	A	G	0.430986	336024	0.00424174	0.000741243	1.05075e-08	32.7467
14	rs56113850	C	T	0.577736	336024	-0.00580421	0.000742157	5.26623e-15	61.1638
15	rs9607805	T	C	0.727753	336024	0.00469289	0.000826829	1.38185e-08	32.2143
Previous smokers GWAS data information
	SNP	effect_allele.exposure	other_allele.exposure	eaf.exposure	samplesize.exposure	beta.exposure	se.exposure	pval.exposure	F-value
1	rs11210887	A	G	0.700334	336024	-0.00531356	0.000800413	3.17e-11	44.07
2	rs3773814	C	A	0.153285	336024	0.005896	0.00102035	7.55e-09	33.39
3	rs11096777	C	T	0.182487	336024	0.00543313	0.000951044	1.11e-08	32.6362
4	rs10019569	C	T	0.385152	336024	-0.00413447	0.000755779	4.49e-08	29.9261
5	rs7726560	T	G	0.438569	336024	0.00424503	0.000739984	9.66e-09	32.9092
6	rs1549214	C	T	0.640579	336024	-0.00526897	0.000764953	5.67e-12	47.4441
7	rs73227362	C	A	0.195714	336024	-0.00591439	0.000924371	1.57e-10	40.9381
8	rs113382419	A	C	0.11211	336024	0.0105977	0.00116543	9.65e-20	82.6896
9	rs1435741	A	G	0.430986	336024	0.00424174	0.000741243	1.05e-08	32.7467
10	rs56113850	C	T	0.577736	336024	-0.00580421	0.000742157	5.27e-15	61.1638
Cotinine levels GWAS data information
	SNP	effect_allele.exposure	other_allele.exposure	eaf.exposure	samplesize.exposure	beta.exposure	se.exposure	pval.exposure	F-value
1	rs114671050	A	G	0.011196	5185	0.855589	0.166981	3.05e-07	26.254
2	rs17419295	G	C	0.198526	5185	-0.124143	0.02451	4.15997e-07	25.6542
3	rs294775	T	C	0.921953	5185	-0.354103	0.0373	2.38013e-21	90.1242
4	rs12684930	C	G	0.074833	5185	0.197958	0.036997	8.96004e-08	28.6295
5	rs2036527	A	G	0.348571	5185	0.222835	0.020678	4.78961e-27	116.131
6	rs2316205	C	T	0.508341	5185	-0.136647	0.020201	1.38995e-11	45.7567

## Sheet: S7
Table S7. Mendelian randomization analysis result
Exposure	Outcome	SNPs	Method	b	se	P	OR(95%CI)
Cotinine levels	Depression	9	MR Egger	-0.0252104	0.0262189	0.368314	0.97（0.91-1.02）
		9	Weighted median	-0.00361642	0.0149532	0.808897	0.99（0.97-1.08）
		9	IVW	-0.00631593	0.0133015	0.634909	0.99（0.97-1.02）
		9	Simple mode	-0.0108563	0.0265801	0.693666	0.98（0.94-1.03）
		9	Weighted mode	-0.00326264	0.0191199	0.868743	0.99（0.96-1.03）

## Sheet: S8
Table S8. Heterogeneity Cochran Q test result
Exposure	Outcome	Method	Cochran Q	P
cotinine levels	Depression	Inverse variance weighted	10.644	0.154918
		MR Egger	11.7215	0.16407

## Sheet: S9
Table S9. Test results for genetic pleiotropy
Exposure	Outcome	Method	Intercept b	P value
cotinine levels	Depression	MR Egger	0.00382369	0.42773
		MR Presso	-0.00631593	0.1872
